# Supplementary material for: Estrogen receptor β deficiency increases susceptibility to sepsis through metabolic reprogramming–induced macrophage pyroptosis
Source: J Clin Invest. 2026 Mar 17;136(10):e196636. doi: 10.1172/JCI196636 (PMC13178654; doi:10.1172/JCI196636)
Supplement: Supporting data values [file jci-136-196636-s281.xlsx]

## Sheet: 1A
	Esr2			Enpp2			Cav1
	HC	sepsis		HC	sepsis		HC	sepsis
1	0.46	0.78		1.64	0.47		1.15	1.17
2	0.75	0.96		0.54	0.48		1.16	0.75
3	1.32	0.15		1.16	2.01		1.35	0.73
4	0.21	0.58		1.57	0.37		0.61	0.24
5	0.4	0.47		0.65	0.21		1.97	0.43
6	0.96	0.39		0.51	1.5		0.82	0.33
7	0.96	0.41		2.85	1.08		3.33	0.14
8	0.67	1.02		0.17	0.98		0.34	0.54
9	1.95	0.92		2.08	1.25		0.77	0.36
10	2.99	0.36		0.75	0.83		2.04	0.58
11	0.73	0.87		0.7	0.56		0.46	0.55
12	0.65	1.12		1.9	1.54		1.4	0.55
13	3.12	0.45		1.62	1.36		1.81	0.4
14	0.85	0.73		1.58	0.5		0.78	1.2
15	1.58	0.84		0.44	0.77		0.82	0.97
16	3.35	1.05		2.48	0.46		0.64	0.4
17	2.04	1.12		0.89	2.16		0.78	1.06
18	1.5	1.35		0.79	0.94		0.98	0.93
19	2.39	0.53		2.8	0.68		1.36	0.3
20	1.18	1.13		1.59	0.35		2.07	1.03
21	1.11	1		0.34	0.87		0.99	0.79
22	1.58	1.11		0.34	1.37		3.17	0.76
23	1.44	0.77		0.98	0.33		0.65	0.97
24	0.8	0.92		0.42	1.04		1.07	1.76
25	0.71	1		0.66	0.11		1.37	1.04
26	0.38	0.58		0.54	0.75		0.89	0.9
27	0.57			6.8			0.33
28	1.49			0.73			1.49
29	0.82			2.83			1.12
30	0.98			1.71			0.38

## Sheet: 1B
Esr1			Brca1			Tff1
HC	sepsis		HC	sepsis		HC	sepsis
0.375627	1.0974		0.60898	0.645177		0.697754	0.853027
2.99046	1.98526		2.18172	0.501623		3.51702	1.40465
0.987202	0.338495		0.86429	0.172577		1.47155	0.737625
3.33308	0.810688		1.93874	0.39004		1.67177	0.848842
2.42887	1.08494		4.50661	1.18281		2.24679	1.79257
0.906426	1.55356		2.15206	1.42104		1.47241	1.06848
2.10041	0.611717		1.13143	1.9046		1.3349	2.18674
0.564486	2.69121		1.52653	1.73024		0.788924	1.30219
1.38646	0.122154		1.91649	0.48548		0.643009	0.443362
0.378646	5.38658		1.11992	2.691		0.623455	6.22075
0.516151	0.19362		1.05458	0.088716		0.807049	0.270252
0.438319	0.263373		1.97868	0.39909		0.733199	0.053003
0.684761	1.29009		1.21443	6.57248		1.01957	4.27402
1.0375	0.861533		0.462791	0.665886		4.03776	2.81285
0.48537	1.14222		0.69288	1.8216		0.636422	1.59943
2.53359	2.45138		1.38759	0.378299		4.08168	1.89657
1.53838	1.95962		0.974548	1.6489		1.34816	4.79787
1.12968	4.46883		1.60478	1.44169		2.53011	6.84983
0.950854	0.976386		2.09435	0.690485		1.00205	0.991392
0.978283	1.8327		0.886604	1.07285		1.53942	2.21377
0.681596	3.6351		1.27141	4.80529		0.637955	2.06986
0.564159	1.90813		2.32714	2.33413		1.27951	1.42844
0.109698	1.067		0.219302	1.72317		0.234636	0.745493
0.537358	1.27115		2.14555	1.0827		0.603515	1.79096
1.52429	0.729412		1.0571	3.81365		1.50919	0.962153
1.51675	1.68314		0.802476	0.985091		0.985423	0.810835
0.801597			2.04442			7.05366
1.37584			2.61784			1.57869
4.59424			4.29932			3.02048
1.4912			1.61294			1.78539

## Sheet: 1C
Gper
HC	sepsis
0.823646	0.682189
0.895828	8.92979
0.321701	1.15035
1.28548	0.483367
10.5905	1.38334
1.2736	1.38183
1.66381	5.03845
0.907676	2.68285
0.88522	3.36504
0.458408	5.98823
0.789168	0.137712
0.356269	0.145949
0.629732	1.138
1.29103	3.21215
0.645169	1.62683
1.99296	1.23342
1.68689	2.86429
1.89223	5.25472
0.589455	0.923933
1.15081	2.35222
0.880367	1.42482
1.02999	0.862548
0.146322	0.562473
0.918214	2.39309
0.636094	1.55954
0.434333	1.4907
3.23984
1.65819
1.5762
1.81743

## Sheet: 1D
Esr2	CRP		Esr1	CRP		Gper	CRP
0.78	167.37		1.0974	167.37		0.682189	167.37
0.96	30.74		1.98526	30.74		8.92979	30.74
0.15	184.02		0.338495	184.02		1.15035	184.02
0.58	167.46		0.810688	167.46		0.483367	167.46
0.47	233.89		1.08494	233.89		1.38334	233.89
0.39	178.92		1.55356	178.92		1.38183	178.92
0.41	18.87		0.611717	18.87		5.03845	18.87
1.02	9.89		2.69121	9.89		2.68285	9.89
0.92	27.65		0.122154	27.65		3.36504	27.65
0.36	9.89		5.38658	9.89		5.98823	9.89
0.87	56.26		0.19362	56.26		0.137712	56.26
1.12	80.63		0.263373	80.63		0.145949	80.63
0.45	196.31		1.29009	196.31		1.138	196.31
0.73	65.66		0.861533	65.66		3.21215	65.66
0.84	27.18		1.14222	27.18		1.62683	27.18
1.05	182.62		2.45138	182.62		1.23342	182.62
1.12	21.69		1.95962	21.69		2.86429	21.69
1.35	9.02		4.46883	9.02		5.25472	9.02
0.53	198.03		0.976386	198.03		0.923933	198.03
1.13	164.24		1.8327	164.24		2.35222	164.24
1	33.58		3.6351	33.58		1.42482	33.58
1.11	66.17		1.90813	66.17		0.862548	66.17
0.77	133.25		1.067	133.25		0.562473	133.25
0.92	84.19		1.27115	84.19		2.39309	84.19
1	1.31		0.729412	1.31		1.55954	1.31
0.58	69.25		1.68314	69.25		1.4907	69.25

## Sheet: 1E
Esr2	PCT		Esr1	PCT		Gper	PCT
0.78	0.89		1.0974	0.89		0.682189	0.89
0.96	7.86		1.98526	7.86		8.92979	7.86
0.15	12.57		0.338495	12.57		1.15035	12.57
0.58	0.91		0.810688	0.91		0.483367	0.91
0.47	61.11		1.08494	61.11		1.38334	61.11
0.39	8.97		1.55356	8.97		1.38183	8.97
0.41	3.75		0.611717	3.75		5.03845	3.75
1.02	4.3		2.69121	4.3		2.68285	4.3
0.92	12.35		0.122154	12.35		3.36504	12.35
1.3	0.69		5.38658	0.69		5.98823	13.55
0.87	1.08		0.19362	1.08		0.137712	1.08
1.12	5.85		0.263373	5.85		0.145949	5.85
0.45	2.78		1.29009	2.78		1.138	2.78
0.73	1.63		0.861533	1.63		3.21215	1.63
0.84	0.1		1.14222	0.1		1.62683	0.1
1.05	0.26		2.45138	0.26		1.23342	0.26
1.12	0.07		1.95962	0.07		2.86429	0.07
1.35	0.44		4.46883	0.44		5.25472	0.44
0.53	14.1		0.976386	14.1		0.923933	14.1
1.13	2.24		1.8327	2.24		2.35222	2.24
1	0.23		3.6351	0.23		1.42482	0.23
1.11	0.53		1.90813	0.53		0.862548	0.53
0.77	14.6		1.067	14.6		0.562473	14.6
0.92	0.32		1.27115	0.32		2.39309	0.32
1	0.02		0.729412	0.02		1.55954	0.02
0.58	2.07		1.68314	2.07		1.4907	2.07

## Sheet: 1F
Esr2	SOFA		Esr1	SOFA		Gper	SOFA
0.78	14		1.0974	14		0.682189	14
0.96	15		1.98526	15		8.92979	15
0.15	15		0.338495	15		1.15035	15
0.58	5		0.810688	5		0.483367	5
0.47	13		1.08494	13		1.38334	13
0.39	12		1.55356	12		1.38183	12
0.41	18		0.611717	18		5.03845	18
1.02	11		2.69121	11		2.68285	11
0.92	9		0.122154	9		3.36504	9
0.36	8		5.38658	8		5.98823	8
0.87	10		0.19362	10		0.137712	10
1.12	11		0.263373	11		0.145949	11
0.45	13		1.29009	13		1.138	13
0.73	11		0.861533	11		3.21215	11
0.84	4		1.14222	4		1.62683	4
1.05	5		2.45138	5		1.23342	5
1.12	6		1.95962	6		2.86429	6
1.35	9		4.46883	9		5.25472	9
0.53	16		0.976386	16		0.923933	16
1.13	8		1.8327	8		2.35222	8
1	5		3.6351	5		1.42482	5
1.11	5		1.90813	5		0.862548	5
0.77	11		1.067	11		0.562473	11
0.92	7		1.27115	7		2.39309	7
1	4		0.729412	4		1.55954	4
0.58	5		1.68314	5		1.4907	5

## Sheet: 2A
hours elapsed	WT	KO
13.6	1
20	1
20.5	1
21	1
21.5	1
22	1
22.5	1
36.42	1
39.92	1
52.5	1
52.67	1
56.33	1
72	0
72	0
72	0
4		1
4.17		1
4.33		1
5.92		1
6.03		1
6.2		1
6.33		1
10.67		1
10.68		1
10.83		1
20.72		1
22.92		1
26		1
45		1
45.33		1

## Sheet: 2B
	WT						KO
lung	2	3	1	1.5	2	2	3.75	3.75	2	3	4.5	3
liver	1	0.5	2	0.5	0.5	0.5	3	2	1	1.5	2.5	1
kidney	5	2	2	1	1	1	5	1	6	6	2	1

## Sheet: 2C
	IL-1β			IL-6			TNF-α
	WT	KO		WT	KO		WT	KO
1	94.4274	115.121		183.611	505.38		296.838	345.568
2	99.7404	103.316		273.457	330.767		80.0635	286.467
3	100.632	134.788		302.331	669.676		78.3443	282.341
4	97.9627	117.885		276.367	1018.92		54.6074	74.9153
5	97.0763	116.041		558.089	1008.02		59.6416	61.326
6	97.0763	117.885		203.371	662.729		83.5116	158.849
7	100.632	102.419		291.041	596.203		73.2055	97.4305
8	89.1746	97.0763		366.859	169.994		74.9153	39.6761
9	96.1917	108.729		309.522	216.43		102.702	267.998
10	102.419	109.637		109.064	1083.4		78.3443	354.214
11	93.5477	107.823		102.86	385.961		116.9	282.341
12		104.214			556.64			218.043

## Sheet: 2D
		WT												KO
aerobic	blood	1.47712	2.69897	3.17609	3	1.69897	1.30103	1.47712						3.92942	3.95424	4.02119	4	2.30103	2.30103
anaerobic	blood	2.36173	2.92942	3.17609	3.26717	1.30103	2	1.69897	2.17609	1.47712	3.30103	3.17609		4	3.54407	4.47712	4	2.8451	2	2.69897	3.30103	2.77815	2.87506	4.34242	4
aerobic	PLF	4.81291	3.77815	5.90309	3.54407	5.47712	5.60206	4.69897	4.51851	5.90309	4.79934	4.56467	6.17609	6.17609	5.97772	5.95424	6.27875	5.8451	5	7.30103	7.30103	7.30103	7.36173
anaerobic	PLF	4.69897	3.77815	6.04139	3.30103	5.47712	5.11394	4.63649	4.52244	6.32222	4.63649	4.77815	6.23045	6.11394	5.92942	5.77815	6	5.47712	5	7.47712	7.30103	7.30103	7.36173

[truncated: 78 more sheets: 2E, 2F, 2G, 2I, 2J, 2K, 3A, 3B, 3C, 3D, 3E, 3F, 3G, 3H, 4C, 4D, 4E, 4F, 4G, 4H …]
